# Supplementary material for: A Novel Camera Calibration Method Based on Polar Coordinate
Source: PLoS One. 2016 Oct 31;11(10):e0165487. doi: 10.1371/journal.pone.0165487 (PMC5087901; doi:10.1371/journal.pone.0165487)
Supplement: S1 File — (XLSX) [file pone.0165487.s001.xlsx]

## Sheet: Sheet1
u0	0	0.2936	0.6219	0.7961	1.0603	1.3933	1.7286	2.1619	2.3736	2.5499	3.1037
v0	0	0.4451	0.8506	1.3312	1.7068	2.1382	2.7017	2.8973	3.5096	3.8592	3.9532
fx	0	0.6769	1.3723	1.928	2.5725	3.3883	4.1173	4.3825	5.5563	6.0894	6.3342
fy	0	0.6244	1.3017	1.7552	2.3741	3.1608	3.8195	4.1138	5.2482	5.6665	6.1523
