# Supplementary material for: A Novel Camera Calibration Method Based on Polar Coordinate
Source: PLoS One. 2016 Oct 31;11(10):e0165487. doi: 10.1371/journal.pone.0165487 (PMC5087901; doi:10.1371/journal.pone.0165487)
Supplement: S2 File — (XLSX) [file pone.0165487.s002.xlsx]

## Sheet: Sheet1
alpha	0	0.023	0.044	0.0656	0.0909	0.1155	0.1379	0.152	0.1842	0.1988	0.2212
beta	0	0.0196	0.0407	0.0556	0.0718	0.1012	0.1114	0.1387	0.1662	0.1858	0.1815
gama	0	0.0082	0.016	0.0255	0.03	0.0384	0.0519	0.0566	0.0661	0.069	0.0779
