# Supplementary material for: A Novel Camera Calibration Method Based on Polar Coordinate
Source: PLoS One. 2016 Oct 31;11(10):e0165487. doi: 10.1371/journal.pone.0165487 (PMC5087901; doi:10.1371/journal.pone.0165487)
Supplement: S3 File — (XLSX) [file pone.0165487.s003.xlsx]

## Sheet: Sheet1
u0	0	0.2936	0.6219	0.7961	1.0603	1.3933	1.7286	2.1619	2.3736	2.5499	3.1037
fx	0	0.6769	1.3723	1.928	2.5725	3.3883	4.1173	4.3825	5.5563	6.0894	6.3342
alpha	0	0.023	0.044	0.0656	0.0909	0.1155	0.1379	0.152	0.1842	0.1988	0.2212
