# Supplementary material for: A Novel Camera Calibration Method Based on Polar Coordinate
Source: PLoS One. 2016 Oct 31;11(10):e0165487. doi: 10.1371/journal.pone.0165487 (PMC5087901; doi:10.1371/journal.pone.0165487)
Supplement: S4 File — (XLSX) [file pone.0165487.s004.xlsx]

## Sheet: Sheet1
u0	0	0.19	0.39	0.5619	0.7802	0.8911	1.0962	1.3302	1.578	1.6904	1.972
fx	0	0.4209	0.7756	1.2219	1.4724	2.1558	2.4457	2.942	3.2723	3.4868	4.2211
alpha	0	0.014	0.025	0.0414	0.0458	0.0677	0.0808	0.098	0.1064	0.1168	0.1348
